# Supplementary material for: Genome-Wide Identification and Salt Stress-Responsive Expression Analysis of the GmPLATZ Gene Family in Soybean (Glycine max L.)
Source: Plants (Basel). 2025 Jun 30;14(13):2004. doi: 10.3390/plants14132004 (PMC12251706; doi:10.3390/plants14132004)
Supplement: Supplementary file 1 [file plants-14-02004-s001.zip › supplementary.xlsx]

## Sheet: Table S1
Table S1 List of the identified GmPLATZ genes and their related information in soybean
Gene ID	Gene Name	Chromosome	Size (aa)	MW (kDa)	pI	Chromosome location	Predicted location
Glyma.01G017700	GmPLATZ1	1	236	26.7548	9.41	1742750..1745059 reverse	Nucleus
Glyma.01G078600	GmPLATZ2	1	248	27.5065	9.04	21550260..21552627 forward	Nucleus
Glyma.01G096000	GmPLATZ3	1	210	23.648	9.18	31015097..31018542 forward	Nucleus
Glyma.01G234000	GmPLATZ4	1	234	25.7743	8.66	58759698..58762807 reverse	Nucleus
Glyma.02G243100	GmPLATZ5	2	209	24.2732	9.58	49330718..49333672 forward	Chloroplast Nucleus
Glyma.03G188000	GmPLATZ6	3	221	24.8864	8.85	43240810..43243242 reverse	Nucleus
Glyma.05G132300	GmPLATZ7	5	199	22.0531	8.81	34757914..34763205 reverse	Nucleus
Glyma.05G241000	GmPLATZ8	5	238	27.529	8.92	43799654..43802508 forward	Nucleus
Glyma.06G240900	GmPLATZ9	6	127	14.6971	9.67	41487087..41490109 reverse	Nucleus
Glyma.07G172800	GmPLATZ10	7	225	26.396	8.64	32546078..32548832 forward	Nucleus
Glyma.08G048000	GmPLATZ11	8	238	27.514	8.89	3753204..3755408 forward	Nucleus
Glyma.08G086900	GmPLATZ12	8	200	22.1803	8.88	6619763..6624957 reverse	Nucleus
Glyma.08G271350	GmPLATZ13	8	325	36.7239	9.7	37830386..37833238 reverse	Nucleus
Glyma.09G052400	GmPLATZ14	9	258	28.6065	7.92	4552601..4558324 reverse	Chloroplast Nucleus
Glyma.09G093600	GmPLATZ15	9	239	27.3305	8.8	12981084..12984178 reverse	Nucleus
Glyma.09G205300	GmPLATZ16	9	300	34.2677	9.62	44407253..44410307 forward	Nucleus
Glyma.10G063200	GmPLATZ17	10	208	23.3877	8.98	5953414..5955446 reverse	Nucleus
Glyma.11G008900	GmPLATZ18	11	231	25.6033	9.01	633740..636351 forward	Nucleus
Glyma.11G030900	GmPLATZ19	11	243	27.8099	8.9	2250591..2252266 forward	Nucleus
Glyma.11G109100	GmPLATZ20	11	223	25.1149	9.34	8326392..8328765 reverse	Nucleus
Glyma.11G169264	GmPLATZ21	11	242	27.2463	8.74	14083485..14085823 forward	Nucleus
Glyma.12G016300	GmPLATZ22	12	223	24.9757	9.26	1163642..1166275 forward	Nucleus
Glyma.12G083000	GmPLATZ23	12	217	25.4344	9.48	6576037..6577897 reverse	Nucleus
Glyma.13G147800	GmPLATZ24	13	209	23.4187	8.72	26094078..26096409 reverse	Nucleus
Glyma.13G164800	GmPLATZ25	13	247	28.2965	8.65	28260190..28261948 reverse	Nucleus
Glyma.15G158600	GmPLATZ26	15	225	28.3542	7.92	13327691..13333729 reverse	Nucleus
Glyma.15G200100	GmPLATZ27	15	239	27.3345	8.8	25256744..25258958 reverse	Nucleus
Glyma.17G106300	GmPLATZ28	17	248	28.3326	8.71	8366565..8368873 forward	Nucleus
Glyma.19G188200	GmPLATZ29	19	219	24.597	8.55	47713597..47715786 reverse	Nucleus

## Sheet: Table S2
Table S2 Analyses the motifs in GmPLATZ from the MEME website
Motif	E-value	Sites	Width	Best possible match
1	8.5E-954	29	50	HRDHRLJQIRRYSYHDVVRVSEJQKLJDCSGVQTYTINSAKVVFLNZRPQ
2	1.3E-363	27	27	VQCKVHADAKKNECNMFCLDCCNSACC
3	8.9E-332	24	24	ANTCEVCDRSLLDPFRFCSLGCKI
4	3.8e-242	27	21	TEVNYSTAKRRKGIPHRAPLG
5	3.2e-187	25	15	KWPPWLEPLLKESFF
6	3.8E-095	4	50	DFVLKHYKDLSPYLRTCKSLQLGPDFLIPQDMGDDETTRSTIVDCDEPMS
7	6.1E-050	8	21	SISNESARNKIHSFTPSTPPP
8	1.3E-047	15	15	GTSKIFRKKKSGAET
9	1.5E-040	3	50	IATRPKSGGTCEECGKHLQDERNRFCSITCKISVHPVETQRQPQNQCSQN
10	1.5E-033	5	27	VGIKKNGDASFALDAKNEELTMDTSRG

## Sheet: Table S3
Table S3 AtPLATZ genes in Arabidopsis thaliana
Gene name	Gene ID	Species
AtPLATZ1	AT1G21000.1	Arabidopsis thaliana
AtPLATZ2	AT1G31040.1	Arabidopsis thaliana
AtPLATZ3	AT1G32700.1	Arabidopsis thaliana
AtPLATZ4	AT1G43000.1	Arabidopsis thaliana
AtPLATZ5	AT1G76590.1	Arabidopsis thaliana
AtPLATZ6	AT2G01818.1	Arabidopsis thaliana
AtPLATZ7	AT2G12646.1	Arabidopsis thaliana
AtPLATZ8	AT2G27930.1	Arabidopsis thaliana
AtPLATZ9	AT3G50808.1	Arabidopsis thaliana
AtPLATZ10	AT3G60670.1	Arabidopsis thaliana
AtPLATZ11	AT4G17900.1	Arabidopsis thaliana
AtPLATZ12	AT5G46710.1	Arabidopsis thaliana

## Sheet: Table S4
Table S4 Tandemly and segmentally duplicated GmPLATZ gene pairs
Gene Name	Gene ID	Gene Name	Gene ID	Duplication Type
GmPLATZ8	Glyma.05G241000.1.Wm82.a6.v1	GmPLATZ10	Glyma.07G172800.1.Wm82.a6.v1	Segmental duplication
GmPLATZ8	Glyma.05G241000.1.Wm82.a6.v1	GmPLATZ11	Glyma.08G048000.1.Wm82.a6.v1	Segmental duplication
GmPLATZ7	Glyma.05G132300.1.Wm82.a6.v1	GmPLATZ12	Glyma.08G086900.3.Wm82.a6.v1	Segmental duplication
GmPLATZ1	Glyma.01G017700.1.Wm82.a6.v1	GmPLATZ13	Glyma.08G271350.1.Wm82.a6.v1	Segmental duplication
GmPLATZ7	Glyma.05G132300.1.Wm82.a6.v1	GmPLATZ14	Glyma.09G052400.1.Wm82.a6.v1	Segmental duplication
GmPLATZ12	Glyma.08G086900.3.Wm82.a6.v1	GmPLATZ14	Glyma.09G052400.1.Wm82.a6.v1	Segmental duplication
GmPLATZ1	Glyma.01G017700.1.Wm82.a6.v1	GmPLATZ16	Glyma.09G205300.4.Wm82.a6.v1	Segmental duplication
GmPLATZ13	Glyma.08G271350.1.Wm82.a6.v1	GmPLATZ16	Glyma.09G205300.4.Wm82.a6.v1	Segmental duplication
GmPLATZ6	Glyma.03G188000.1.Wm82.a6.v1	GmPLATZ17	Glyma.10G063200.2.Wm82.a6.v1	Segmental duplication
GmPLATZ4	Glyma.01G234000.2.Wm82.a6.v1	GmPLATZ18	Glyma.11G008900.2.Wm82.a6.v1	Segmental duplication
GmPLATZ2	Glyma.01G078600.2.Wm82.a6.v1	GmPLATZ21	Glyma.11G169264.1.Wm82.a6.v1	Segmental duplication
GmPLATZ4	Glyma.01G234000.2.Wm82.a6.v1	GmPLATZ22	Glyma.12G016300.1.Wm82.a6.v1	Segmental duplication
GmPLATZ18	Glyma.11G008900.2.Wm82.a6.v1	GmPLATZ22	Glyma.12G016300.1.Wm82.a6.v1	Segmental duplication
GmPLATZ20	Glyma.11G109100.1.Wm82.a6.v1	GmPLATZ22	Glyma.12G016300.1.Wm82.a6.v1	Segmental duplication
GmPLATZ6	Glyma.03G188000.1.Wm82.a6.v1	GmPLATZ23	Glyma.12G083000.1.Wm82.a6.v1	Segmental duplication
GmPLATZ6	Glyma.03G188000.1.Wm82.a6.v1	GmPLATZ24	Glyma.13G147800.1.Wm82.a6.v1	Segmental duplication
GmPLATZ17	Glyma.10G063200.2.Wm82.a6.v1	GmPLATZ24	Glyma.13G147800.1.Wm82.a6.v1	Segmental duplication
GmPLATZ23	Glyma.12G083000.1.Wm82.a6.v1	GmPLATZ24	Glyma.13G147800.1.Wm82.a6.v1	Segmental duplication
GmPLATZ15	Glyma.09G093600.1.Wm82.a6.v1	GmPLATZ25	Glyma.13G164800.1.Wm82.a6.v1	Segmental duplication
GmPLATZ25	Glyma.13G164800.1.Wm82.a6.v1	GmPLATZ26	Glyma.15G158600.1.Wm82.a6.v1	Segmental duplication
GmPLATZ12	Glyma.08G086900.3.Wm82.a6.v1	GmPLATZ26	Glyma.15G158600.1.Wm82.a6.v1	Segmental duplication
GmPLATZ14	Glyma.09G052400.1.Wm82.a6.v1	GmPLATZ26	Glyma.15G158600.1.Wm82.a6.v1	Segmental duplication
GmPLATZ7	Glyma.05G132300.1.Wm82.a6.v1	GmPLATZ26	Glyma.15G158600.1.Wm82.a6.v1	Segmental duplication
GmPLATZ15	Glyma.09G093600.1.Wm82.a6.v1	GmPLATZ27	Glyma.15G200100.1.Wm82.a6.v1	Segmental duplication
GmPLATZ25	Glyma.13G164800.1.Wm82.a6.v1	GmPLATZ27	Glyma.15G200100.1.Wm82.a6.v1	Segmental duplication
GmPLATZ15	Glyma.09G093600.1.Wm82.a6.v1	GmPLATZ28	Glyma.17G106300.1.Wm82.a6.v1	Segmental duplication
GmPLATZ25	Glyma.13G164800.1.Wm82.a6.v1	GmPLATZ28	Glyma.17G106300.1.Wm82.a6.v1	Segmental duplication
GmPLATZ27	Glyma.15G200100.1.Wm82.a6.v1	GmPLATZ28	Glyma.17G106300.1.Wm82.a6.v1	Segmental duplication
GmPLATZ6	Glyma.03G188000.1.Wm82.a6.v1	GmPLATZ29	Glyma.19G188200.1.Wm82.a6.v1	Segmental duplication
GmPLATZ17	Glyma.10G063200.2.Wm82.a6.v1	GmPLATZ29	Glyma.19G188200.1.Wm82.a6.v1	Segmental duplication
GmPLATZ23	Glyma.12G083000.1.Wm82.a6.v1	GmPLATZ29	Glyma.19G188200.1.Wm82.a6.v1	Segmental duplication
GmPLATZ24	Glyma.13G147800.1.Wm82.a6.v1	GmPLATZ29	Glyma.19G188200.1.Wm82.a6.v1	Segmental duplication

## Sheet: Table S5
Table S5 One-to-one orthologous relationships between the PLATZ gene members in Glycine max and Arabidopsis thaliana
GmPC Gene Name	GmPC Gene ID	AtPC Gene Name	AtPC Gene ID	Ka	Ks	Ka/Ks	Selection Pressure
PLATZ2	Glyma.01G078600.2.Wm82.a6.v1	AtPLATZ10	AT3G60670.1.TAIR10	0.33712	3.8455	0.087666	Purifying selection
PLATZ7	Glyma.05G132300.1.Wm82.a6.v1	AtPLATZ2	AT1G31040.1.TAIR10	0.220232	NaN	NaN	NaN
PLATZ10	Glyma.07G172800.1.Wm82.a6.v1	AtPLATZ6	AT2G01818.1.TAIR10	0.477438	NaN	NaN	NaN
PLATZ12	Glyma.08G086900.3.Wm82.a6.v1	AtPLATZ2	AT1G31040.1.TAIR10	0.253512	NaN	NaN	NaN
PLATZ13	Glyma.08G271350.1.Wm82.a6.v1	AtPLATZ11	AT4G17900.1.TAIR10	0.149285	1.89415	0.0788135	Purifying selection
PLATZ13	Glyma.08G271350.1.Wm82.a6.v1	AtPLATZ12	AT5G46710.1.TAIR10	0.298673	1.80486	0.165483	Purifying selection
PLATZ14	Glyma.09G052400.1.Wm82.a6.v1	AtPLATZ2	AT1G31040.1.TAIR10	0.290771	NaN	NaN	NaN
PLATZ16	Glyma.09G205300.4.Wm82.a6.v1	AtPLATZ11	AT4G17900.1.TAIR10	0.143592	NaN	NaN	NaN
PLATZ16	Glyma.09G205300.4.Wm82.a6.v1	AtPLATZ12	AT5G46710.1.TAIR10	0.292289	2.56645	0.113888	Purifying selection
PLATZ23	Glyma.12G083000.1.Wm82.a6.v1	AtPLATZ8	AT2G27930.1.TAIR10	0.286839	NaN	NaN	NaN
PLATZ25	Glyma.13G164800.1.Wm82.a6.v1	AtPLATZ7	AT2G12646.1.TAIR10	0.169831	2.45228	0.0692543	Purifying selection
PLATZ24	Glyma.13G147800.1.Wm82.a6.v1	AtPLATZ8	AT2G27930.1.TAIR10	0.254208	1.44213	0.176272	Purifying selection
PLATZ26	Glyma.15G158600.1.Wm82.a6.v1	AtPLATZ2	AT1G31040.1.TAIR10	0.25428	4.07693	0.0623704	Purifying selection
PLATZ28	Glyma.17G106300.1.Wm82.a6.v1	AtPLATZ7	AT2G12646.1.TAIR10	0.164564	2.5509	0.0645121	Purifying selection

## Sheet: Table S6
Table S6 One-to-one orthologous relationships between the PLATZ gene members in Glycine max and Glycine soja
GmPC Gene Name	GmPC Gene ID	GsPC Gene ID	Ka	Ks	Ka/Ks	Selection Pressure
GmPLATZ2	Glyma.01G078600.2.Wm82.a6.v1	GlysoPI483463.01G063400.1.v1.1	0	0	NaN	NaN
GmPLATZ4	Glyma.01G234000.2.Wm82.a6.v1	GlysoPI483463.01G192700.1.v1.1	0	0.00639663	0	Purifying selection
GmPLATZ2	Glyma.01G078600.2.Wm82.a6.v1	GlysoPI483463.11G141500.1.v1.1	0.0260977	0.191921	0.135982	Purifying selection
GmPLATZ4	Glyma.01G234000.2.Wm82.a6.v1	GlysoPI483463.11G007700.1.v1.1	0.0269745	0.147288	0.183142	Purifying selection
GmPLATZ4	Glyma.01G234000.2.Wm82.a6.v1	GlysoPI483463.12G014900.1.v1.1	0.0692514	0.503594	0.137514	Purifying selection
GmPLATZ5	Glyma.02G243100.2.Wm82.a6.v1	GlysoPI483463.02G202600.1.v1.1	0.00228833	0	NaN	NaN
GmPLATZ6	Glyma.03G188000.1.Wm82.a6.v1	GlysoPI483463.03G149800.1.v1.1	0	0	NaN	NaN
GmPLATZ6	Glyma.03G188000.1.Wm82.a6.v1	GlysoPI483463.10G057700.1.v1.1	0.0796768	0.561097	0.142002	Purifying selection
GmPLATZ6	Glyma.03G188000.1.Wm82.a6.v1	GlysoPI483463.12G075600.1.v1.1	0.280132	1.30695	0.214341	Purifying selection
GmPLATZ6	Glyma.03G188000.1.Wm82.a6.v1	GlysoPI483463.13G114500.1.v1.1	0.0773311	0.576664	0.134101	Purifying selection
GmPLATZ6	Glyma.03G188000.1.Wm82.a6.v1	GlysoPI483463.19G149900.1.v1.1	0.0299391	0.0983288	0.30448	Purifying selection
GmPLATZ7	Glyma.05G132300.1.Wm82.a6.v1	GlysoPI483463.05G107700.1.v1.1	0	0	NaN	NaN
GmPLATZ8	Glyma.05G241000.1.Wm82.a6.v1	GlysoPI483463.05G207000.1.v1.1	0	0	NaN	NaN
GmPLATZ8	Glyma.05G241000.1.Wm82.a6.v1	GlysoPI483463.07G143500.1.v1.1	0.202086	0.629402	0.321077	Purifying selection
GmPLATZ7	Glyma.05G132300.1.Wm82.a6.v1	GlysoPI483463.08G079500.1.v1.1	0.0242936	0.0462277	0.525521	Purifying selection
GmPLATZ8	Glyma.05G241000.1.Wm82.a6.v1	GlysoPI483463.08G044600.1.v1.1	0.0199377	0.0604692	0.329717	Purifying selection
GmPLATZ7	Glyma.05G132300.1.Wm82.a6.v1	GlysoPI483463.09G048100.1.v1.1	0.129266	0.557599	0.231826	Purifying selection
GmPLATZ7	Glyma.05G132300.1.Wm82.a6.v1	GlysoPI483463.15G143600.1.v1.1	0.125812	0.627574	0.200474	Purifying selection
GmPLATZ10	Glyma.07G172800.1.Wm82.a6.v1	GlysoPI483463.05G207000.1.v1.1	0.202086	0.629402	0.321077	Purifying selection
GmPLATZ10	Glyma.07G172800.1.Wm82.a6.v1	GlysoPI483463.07G143500.1.v1.1	0	0	NaN	NaN
GmPLATZ10	Glyma.07G172800.1.Wm82.a6.v1	GlysoPI483463.08G044600.1.v1.1	0.197033	0.612633	0.321617	Purifying selection
GmPLATZ13	Glyma.08G271350.1.Wm82.a6.v1	GlysoPI483463.01G016500.1.v1.1	0.0362782	0.525582	0.0690247	Purifying selection
GmPLATZ13	Glyma.08G271350.1.Wm82.a6.v1	GlysoPI483463.01G074800.1.v1.1	0.0124678	0.201062	0.0620097	Purifying selection
GmPLATZ12	Glyma.08G086900.3.Wm82.a6.v1	GlysoPI483463.05G107700.1.v1.1	0.0232442	0.0487646	0.47666	Purifying selection
GmPLATZ11	Glyma.08G048000.1.Wm82.a6.v1	GlysoPI483463.05G207000.1.v1.1	0.0199377	0.0604692	0.329717	Purifying selection
GmPLATZ11	Glyma.08G048000.1.Wm82.a6.v1	GlysoPI483463.07G143500.1.v1.1	0.197033	0.612633	0.321617	Purifying selection
GmPLATZ11	Glyma.08G048000.1.Wm82.a6.v1	GlysoPI483463.08G044600.1.v1.1	0	0	NaN	NaN
GmPLATZ12	Glyma.08G086900.3.Wm82.a6.v1	GlysoPI483463.08G079500.1.v1.1	0	0	NaN	NaN
GmPLATZ13	Glyma.08G271350.1.Wm82.a6.v1	GlysoPI483463.08G241700.1.v1.1	0.00269542	0	NaN	NaN
GmPLATZ13	Glyma.08G271350.1.Wm82.a6.v1	GlysoPI483463.09G163000.1.v1.1	0.149306	0.795443	0.187701	Purifying selection
GmPLATZ12	Glyma.08G086900.3.Wm82.a6.v1	GlysoPI483463.09G048100.1.v1.1	0.11077	0.520786	0.212698	Purifying selection
GmPLATZ12	Glyma.08G086900.3.Wm82.a6.v1	GlysoPI483463.15G143600.1.v1.1	0.114569	0.574517	0.199419	Purifying selection
GmPLATZ16	Glyma.09G205300.4.Wm82.a6.v1	GlysoPI483463.01G016500.1.v1.1	0.0109192	0.111444	0.0979789	Purifying selection
GmPLATZ16	Glyma.09G205300.4.Wm82.a6.v1	GlysoPI483463.01G074800.1.v1.1	0.0455649	0.673133	0.0676907	Purifying selection
GmPLATZ14	Glyma.09G052400.1.Wm82.a6.v1	GlysoPI483463.05G107700.1.v1.1	0.11681	0.504217	0.231667	Purifying selection
GmPLATZ16	Glyma.09G205300.4.Wm82.a6.v1	GlysoPI483463.08G241700.1.v1.1	0.148087	0.817061	0.181244	Purifying selection
GmPLATZ14	Glyma.09G052400.1.Wm82.a6.v1	GlysoPI483463.08G079500.1.v1.1	0.11077	0.520786	0.212698	Purifying selection
GmPLATZ14	Glyma.09G052400.1.Wm82.a6.v1	GlysoPI483463.09G048100.1.v1.1	0	0	NaN	NaN
GmPLATZ15	Glyma.09G093600.1.Wm82.a6.v1	GlysoPI483463.09G078300.1.v1.1	0	0.0065147	0	Purifying selection
GmPLATZ16	Glyma.09G205300.4.Wm82.a6.v1	GlysoPI483463.09G163000.1.v1.1	0	0.00493829	0	Purifying selection
GmPLATZ15	Glyma.09G093600.1.Wm82.a6.v1	GlysoPI483463.13G130600.1.v1.1	0.0476205	0.566042	0.084129	Purifying selection
GmPLATZ14	Glyma.09G052400.1.Wm82.a6.v1	GlysoPI483463.15G143600.1.v1.1	0.01366	0.0851115	0.160496	Purifying selection
GmPLATZ15	Glyma.09G093600.1.Wm82.a6.v1	GlysoPI483463.15G176100.1.v1.1	0.0197705	0.192341	0.102789	Purifying selection
GmPLATZ15	Glyma.09G093600.1.Wm82.a6.v1	GlysoPI483463.17G098300.1.v1.1	0.0475914	0.567884	0.0838049	Purifying selection
GmPLATZ17	Glyma.10G063200.2.Wm82.a6.v1	GlysoPI483463.03G149800.1.v1.1	0.0796768	0.561097	0.142002	Purifying selection
GmPLATZ17	Glyma.10G063200.2.Wm82.a6.v1	GlysoPI483463.10G057700.1.v1.1	0	0	NaN	NaN
GmPLATZ17	Glyma.10G063200.2.Wm82.a6.v1	GlysoPI483463.12G075600.1.v1.1	0.193266	1.81328	0.106584	Purifying selection
GmPLATZ17	Glyma.10G063200.2.Wm82.a6.v1	GlysoPI483463.13G114500.1.v1.1	0.00415154	0.0438347	0.0947089	Purifying selection
GmPLATZ17	Glyma.10G063200.2.Wm82.a6.v1	GlysoPI483463.19G149900.1.v1.1	0.0691785	0.602032	0.114908	Purifying selection
GmPLATZ21	Glyma.11G169264.1.Wm82.a6.v1	GlysoPI483463.01G063400.1.v1.1	0.0260977	0.191921	0.135982	Purifying selection
GmPLATZ18	Glyma.11G008900.2.Wm82.a6.v1	GlysoPI483463.01G192700.1.v1.1	0.0269745	0.147288	0.183142	Purifying selection
GmPLATZ18	Glyma.11G008900.2.Wm82.a6.v1	GlysoPI483463.11G007700.1.v1.1	0	0.00647952	0	Purifying selection
GmPLATZ20	Glyma.11G109100.1.Wm82.a6.v1	GlysoPI483463.11G100600.1.v1.1	0	0	NaN	NaN
GmPLATZ21	Glyma.11G169264.1.Wm82.a6.v1	GlysoPI483463.11G141500.1.v1.1	0	0	NaN	NaN
GmPLATZ18	Glyma.11G008900.2.Wm82.a6.v1	GlysoPI483463.12G014900.1.v1.1	0.071886	0.488173	0.147255	Purifying selection
GmPLATZ20	Glyma.11G109100.1.Wm82.a6.v1	GlysoPI483463.12G014900.1.v1.1	0.0138664	0.101481	0.136639	Purifying selection
GmPLATZ22	Glyma.12G016300.1.Wm82.a6.v1	GlysoPI483463.01G192700.1.v1.1	0.0703257	0.509762	0.137958	Purifying selection
GmPLATZ23	Glyma.12G083000.1.Wm82.a6.v1	GlysoPI483463.03G149800.1.v1.1	0.280132	1.30695	0.214341	Purifying selection
GmPLATZ22	Glyma.12G016300.1.Wm82.a6.v1	GlysoPI483463.11G007700.1.v1.1	0.0729642	0.49423	0.147632	Purifying selection
GmPLATZ22	Glyma.12G016300.1.Wm82.a6.v1	GlysoPI483463.11G100600.1.v1.1	0.0138686	0.093703	0.148006	Purifying selection
GmPLATZ22	Glyma.12G016300.1.Wm82.a6.v1	GlysoPI483463.12G014900.1.v1.1	0.00385791	0.00673027	0.573217	Positive selection
GmPLATZ23	Glyma.12G083000.1.Wm82.a6.v1	GlysoPI483463.12G075600.1.v1.1	0	0	NaN	NaN
GmPLATZ23	Glyma.12G083000.1.Wm82.a6.v1	GlysoPI483463.13G114500.1.v1.1	0.194524	1.9607	0.0992113	Purifying selection
GmPLATZ23	Glyma.12G083000.1.Wm82.a6.v1	GlysoPI483463.19G149900.1.v1.1	0.270401	1.20647	0.224126	Purifying selection
GmPLATZ24	Glyma.13G147800.1.Wm82.a6.v1	GlysoPI483463.03G149800.1.v1.1	0.079721	0.574629	0.138735	Purifying selection
GmPLATZ25	Glyma.13G164800.1.Wm82.a6.v1	GlysoPI483463.09G078300.1.v1.1	0.0476205	0.538828	0.088378	Purifying selection
GmPLATZ24	Glyma.13G147800.1.Wm82.a6.v1	GlysoPI483463.10G057700.1.v1.1	0.00624029	0.0437282	0.142706	Purifying selection
GmPLATZ24	Glyma.13G147800.1.Wm82.a6.v1	GlysoPI483463.12G075600.1.v1.1	0.197397	1.93749	0.101883	Purifying selection
GmPLATZ24	Glyma.13G147800.1.Wm82.a6.v1	GlysoPI483463.13G114500.1.v1.1	0.00206541	0	0	Purifying selection
GmPLATZ25	Glyma.13G164800.1.Wm82.a6.v1	GlysoPI483463.13G130600.1.v1.1	0	0.00636271	0	Purifying selection
GmPLATZ25	Glyma.13G164800.1.Wm82.a6.v1	GlysoPI483463.15G176100.1.v1.1	0.0468257	0.609122	0.0768741	Purifying selection
GmPLATZ25	Glyma.13G164800.1.Wm82.a6.v1	GlysoPI483463.17G098300.1.v1.1	0.00689066	0.162031	0.0425269	Purifying selection
GmPLATZ24	Glyma.13G147800.1.Wm82.a6.v1	GlysoPI483463.19G149900.1.v1.1	0.071522	0.616297	0.116051	Purifying selection
GmPLATZ26	Glyma.15G158600.1.Wm82.a6.v1	GlysoPI483463.05G107700.1.v1.1	0.112033	0.561387	0.199565	Purifying selection
GmPLATZ26	Glyma.15G158600.1.Wm82.a6.v1	GlysoPI483463.08G079500.1.v1.1	0.114569	0.574517	0.199419	Purifying selection
GmPLATZ26	Glyma.15G158600.1.Wm82.a6.v1	GlysoPI483463.09G048100.1.v1.1	0.01366	0.0851115	0.160496	Purifying selection
GmPLATZ27	Glyma.15G200100.1.Wm82.a6.v1	GlysoPI483463.09G078300.1.v1.1	0.0197705	0.183955	0.107475	Purifying selection
GmPLATZ27	Glyma.15G200100.1.Wm82.a6.v1	GlysoPI483463.13G130600.1.v1.1	0.0468257	0.624066	0.0750332	Purifying selection
GmPLATZ26	Glyma.15G158600.1.Wm82.a6.v1	GlysoPI483463.15G143600.1.v1.1	0	0	NaN	NaN
GmPLATZ27	Glyma.15G200100.1.Wm82.a6.v1	GlysoPI483463.15G176100.1.v1.1	0	0	NaN	NaN
GmPLATZ27	Glyma.15G200100.1.Wm82.a6.v1	GlysoPI483463.17G098300.1.v1.1	0.0522748	0.607072	0.0861097	Positive selection
GmPLATZ28	Glyma.17G106300.1.Wm82.a6.v1	GlysoPI483463.09G078300.1.v1.1	0.0475914	0.540546	0.0880433	Purifying selection
GmPLATZ28	Glyma.17G106300.1.Wm82.a6.v1	GlysoPI483463.13G130600.1.v1.1	0.00689066	0.162031	0.0425269	Purifying selection
GmPLATZ28	Glyma.17G106300.1.Wm82.a6.v1	GlysoPI483463.15G176100.1.v1.1	0.0522748	0.592491	0.0882288	Purifying selection
GmPLATZ28	Glyma.17G106300.1.Wm82.a6.v1	GlysoPI483463.17G098300.1.v1.1	0	0.00634924	0	Purifying selection
GmPLATZ29	Glyma.19G188200.1.Wm82.a6.v1	GlysoPI483463.03G149800.1.v1.1	0.0326305	0.0997318	0.327182	Purifying selection
GmPLATZ29	Glyma.19G188200.1.Wm82.a6.v1	GlysoPI483463.10G057700.1.v1.1	0.0715089	0.600945	0.118994	Purifying selection
GmPLATZ29	Glyma.19G188200.1.Wm82.a6.v1	GlysoPI483463.12G075600.1.v1.1	0.273482	1.20283	0.227365	Purifying selection
GmPLATZ29	Glyma.19G188200.1.Wm82.a6.v1	GlysoPI483463.13G114500.1.v1.1	0.0714957	0.617425	0.115797	Purifying selection
GmPLATZ29	Glyma.19G188200.1.Wm82.a6.v1	GlysoPI483463.19G149900.1.v1.1	0.00197955	0	0	Purifying selection

## Sheet: Table S7
Table S7 Cis-element analyses of the GmPLATZ gene promoter regions
Gene Name	Gene ID	Starting postion (bp)	Ending postion (bp)	Predicted Cis-element
GmPLATZ1	Glyma.01G017700	1013	1033	circadian control
GmPLATZ1	Glyma.01G017700	1946	1966	auxin responsiveness
GmPLATZ1	Glyma.01G017700	1796	1816	light response
GmPLATZ1	Glyma.01G017700	24	44	light response
GmPLATZ1	Glyma.01G017700	1115	1135	light response
GmPLATZ1	Glyma.01G017700	1301	1321	light response
GmPLATZ1	Glyma.01G017700	94	114	light response
GmPLATZ1	Glyma.01G017700	350	370	light response
GmPLATZ1	Glyma.01G017700	354	374	light response
GmPLATZ1	Glyma.01G017700	527	547	light response
GmPLATZ1	Glyma.01G017700	1092	1112	light response
GmPLATZ1	Glyma.01G017700	1420	1440	light response
GmPLATZ1	Glyma.01G017700	1563	1583	light response
GmPLATZ1	Glyma.01G017700	449	469	light response
GmPLATZ1	Glyma.01G017700	760	780	light response
GmPLATZ1	Glyma.01G017700	412	432	light response
GmPLATZ1	Glyma.01G017700	27	47	light response
GmPLATZ1	Glyma.01G017700	42	62	light response
GmPLATZ1	Glyma.01G017700	1113	1133	light response
GmPLATZ1	Glyma.01G017700	409	429	gibberellin response
GmPLATZ2	Glyma.01G078600	498	518	light response
GmPLATZ2	Glyma.01G078600	262	282	light response
GmPLATZ2	Glyma.01G078600	457	477	light response
GmPLATZ2	Glyma.01G078600	571	591	light response
GmPLATZ2	Glyma.01G078600	220	240	light response
GmPLATZ2	Glyma.01G078600	368	388	light response
GmPLATZ2	Glyma.01G078600	665	685	light response
GmPLATZ2	Glyma.01G078600	686	706	light response
GmPLATZ2	Glyma.01G078600	1362	1382	light response
GmPLATZ2	Glyma.01G078600	1537	1557	light response
GmPLATZ2	Glyma.01G078600	1602	1622	light response
GmPLATZ2	Glyma.01G078600	1777	1797	light response
GmPLATZ2	Glyma.01G078600	1805	1825	light response
GmPLATZ2	Glyma.01G078600	223	243	abscisic acid response
GmPLATZ2	Glyma.01G078600	1881	1901	light response
GmPLATZ2	Glyma.01G078600	617	637	light response
GmPLATZ2	Glyma.01G078600	379	399	light response
GmPLATZ2	Glyma.01G078600	222	242	light response
GmPLATZ2	Glyma.01G078600	136	156	light response
GmPLATZ2	Glyma.01G078600	1097	1117	light response
GmPLATZ3	Glyma.01G096000	1560	1580	drought-inducibility
GmPLATZ3	Glyma.01G096000	1449	1469	light response
GmPLATZ3	Glyma.01G096000	697	717	salicylic acid response
GmPLATZ3	Glyma.01G096000	1501	1521	salicylic acid response
GmPLATZ3	Glyma.01G096000	1682	1702	light response
GmPLATZ3	Glyma.01G096000	1416	1436	MeJA response
GmPLATZ3	Glyma.01G096000	1974	1994	circadian control
GmPLATZ3	Glyma.01G096000	1464	1484	light response
GmPLATZ3	Glyma.01G096000	341	361	light response
GmPLATZ3	Glyma.01G096000	44	64	auxin responsiveness
GmPLATZ3	Glyma.01G096000	1449	1469	defense and stress responsiveness
GmPLATZ3	Glyma.01G096000	890	910	light response
GmPLATZ3	Glyma.01G096000	1416	1436	MeJA response
GmPLATZ3	Glyma.01G096000	987	1007	light response
GmPLATZ3	Glyma.01G096000	1159	1179	light response
GmPLATZ3	Glyma.01G096000	1163	1183	light response
GmPLATZ3	Glyma.01G096000	1793	1813	light response
GmPLATZ3	Glyma.01G096000	1464	1484	abscisic acid response
GmPLATZ3	Glyma.01G096000	1465	1485	abscisic acid response
GmPLATZ4	Glyma.01G234000	726	746	salicylic acid response
GmPLATZ4	Glyma.01G234000	1216	1236	MeJA response
GmPLATZ4	Glyma.01G234000	768	788	light response
GmPLATZ4	Glyma.01G234000	0	20	light response
GmPLATZ4	Glyma.01G234000	40	60	light response
GmPLATZ4	Glyma.01G234000	459	479	light response
GmPLATZ4	Glyma.01G234000	1216	1236	MeJA response
GmPLATZ4	Glyma.01G234000	1077	1097	light response
GmPLATZ4	Glyma.01G234000	237	257	abscisic acid response
GmPLATZ4	Glyma.01G234000	237	257	light response
GmPLATZ4	Glyma.01G234000	127	147	light response
GmPLATZ4	Glyma.01G234000	275	295	light response
GmPLATZ4	Glyma.01G234000	1834	1854	light response
GmPLATZ4	Glyma.01G234000	1873	1893	light response
GmPLATZ4	Glyma.01G234000	496	516	light response
GmPLATZ4	Glyma.01G234000	1650	1670	light response
GmPLATZ5	Glyma.02G243100	698	718	meristem expression
GmPLATZ5	Glyma.02G243100	1590	1610	drought-inducibility
GmPLATZ5	Glyma.02G243100	1958	1978	light response
GmPLATZ5	Glyma.02G243100	567	587	light response
GmPLATZ5	Glyma.02G243100	771	791	zein metabolism regulation
GmPLATZ5	Glyma.02G243100	447	467	light response
GmPLATZ5	Glyma.02G243100	596	616	light response
GmPLATZ5	Glyma.02G243100	1946	1966	light response
GmPLATZ5	Glyma.02G243100	226	246	abscisic acid response
GmPLATZ5	Glyma.02G243100	913	933	light response
GmPLATZ5	Glyma.02G243100	1525	1545	light response
GmPLATZ5	Glyma.02G243100	73	93	light response
GmPLATZ5	Glyma.02G243100	408	428	light response
GmPLATZ5	Glyma.02G243100	458	478	light response
GmPLATZ5	Glyma.02G243100	497	517	light response
GmPLATZ5	Glyma.02G243100	560	580	light response
GmPLATZ5	Glyma.02G243100	574	594	light response
GmPLATZ5	Glyma.02G243100	1129	1149	light response
GmPLATZ5	Glyma.02G243100	1611	1631	light response
GmPLATZ5	Glyma.02G243100	1916	1936	light response
GmPLATZ5	Glyma.02G243100	226	246	light response
GmPLATZ5	Glyma.02G243100	761	781	endosperm expression
GmPLATZ6	Glyma.03G188000	1639	1659	light response
GmPLATZ6	Glyma.03G188000	7	27	light response
GmPLATZ6	Glyma.03G188000	754	774	light response
GmPLATZ6	Glyma.03G188000	1517	1537	light response
GmPLATZ6	Glyma.03G188000	1081	1101	light response
GmPLATZ6	Glyma.03G188000	1070	1090	light response
GmPLATZ6	Glyma.03G188000	946	966	defense and stress responsiveness
GmPLATZ6	Glyma.03G188000	1236	1256	light response
GmPLATZ6	Glyma.03G188000	1081	1101	abscisic acid response
GmPLATZ6	Glyma.03G188000	1094	1114	abscisic acid response
GmPLATZ6	Glyma.03G188000	615	635	salicylic acid response
GmPLATZ7	Glyma.05G132300	536	556	light response
GmPLATZ7	Glyma.05G132300	881	901	light response
GmPLATZ7	Glyma.05G132300	413	433	light response
GmPLATZ7	Glyma.05G132300	483	503	light response
GmPLATZ7	Glyma.05G132300	582	602	light response
GmPLATZ7	Glyma.05G132300	935	955	light response
GmPLATZ7	Glyma.05G132300	1719	1739	light response
GmPLATZ7	Glyma.05G132300	86	106	MeJA response
GmPLATZ7	Glyma.05G132300	1480	1500	auxin responsiveness
GmPLATZ7	Glyma.05G132300	1559	1579	light response
GmPLATZ7	Glyma.05G132300	806	826	gibberellin response
GmPLATZ7	Glyma.05G132300	1259	1279	seed-specific regulation
GmPLATZ7	Glyma.05G132300	565	585	drought-inducibility
GmPLATZ7	Glyma.05G132300	528	548	salicylic acid response
GmPLATZ7	Glyma.05G132300	1615	1635	salicylic acid response
GmPLATZ7	Glyma.05G132300	86	106	MeJA response
GmPLATZ7	Glyma.05G132300	1302	1322	light response
GmPLATZ7	Glyma.05G132300	1119	1139	light response
GmPLATZ7	Glyma.05G132300	1276	1296	light response
GmPLATZ7	Glyma.05G132300	774	794	light response
GmPLATZ7	Glyma.05G132300	174	194	abscisic acid response
GmPLATZ7	Glyma.05G132300	1185	1205	abscisic acid response
GmPLATZ7	Glyma.05G132300	1302	1322	abscisic acid response
GmPLATZ7	Glyma.05G132300	301	321	defense and stress responsiveness
GmPLATZ7	Glyma.05G132300	1552	1572	defense and stress responsiveness
GmPLATZ7	Glyma.05G132300	174	194	light response
GmPLATZ7	Glyma.05G132300	1184	1204	light response
GmPLATZ7	Glyma.05G132300	246	266	low-temperature responsiveness
GmPLATZ8	Glyma.05G241000	249	269	abscisic acid response
GmPLATZ8	Glyma.05G241000	902	922	abscisic acid response
GmPLATZ8	Glyma.05G241000	324	344	circadian control
GmPLATZ8	Glyma.05G241000	392	412	drought-inducibility
GmPLATZ8	Glyma.05G241000	1772	1792	low-temperature responsiveness
GmPLATZ8	Glyma.05G241000	249	269	light response
GmPLATZ8	Glyma.05G241000	901	921	light response
GmPLATZ8	Glyma.05G241000	688	708	light response
GmPLATZ8	Glyma.05G241000	1585	1605	light response
GmPLATZ8	Glyma.05G241000	1539	1559	light response
GmPLATZ8	Glyma.05G241000	134	154	light response
GmPLATZ8	Glyma.05G241000	472	492	light response
GmPLATZ8	Glyma.05G241000	1340	1360	light response
GmPLATZ8	Glyma.05G241000	1518	1538	light response
GmPLATZ8	Glyma.05G241000	1632	1652	light response
GmPLATZ8	Glyma.05G241000	717	737	gibberellin response
GmPLATZ8	Glyma.05G241000	327	347	zein metabolism regulation
GmPLATZ8	Glyma.05G241000	869	889	light response
GmPLATZ8	Glyma.05G241000	920	940	light response
GmPLATZ8	Glyma.05G241000	1536	1556	light response
GmPLATZ8	Glyma.05G241000	1537	1557	light response
GmPLATZ8	Glyma.05G241000	1776	1796	light response
GmPLATZ8	Glyma.05G241000	1906	1926	MYBHv1 binding site
GmPLATZ8	Glyma.05G241000	414	434	light response
GmPLATZ8	Glyma.05G241000	1600	1620	light response
GmPLATZ9	Glyma.06G240900	1660	1680	light response
GmPLATZ9	Glyma.06G240900	1766	1786	light response
GmPLATZ9	Glyma.06G240900	1030	1050	light response
GmPLATZ9	Glyma.06G240900	1373	1393	light response
GmPLATZ9	Glyma.06G240900	1229	1249	MeJA response
GmPLATZ9	Glyma.06G240900	1279	1299	MeJA response
GmPLATZ9	Glyma.06G240900	1229	1249	MeJA response
GmPLATZ9	Glyma.06G240900	1279	1299	MeJA response
GmPLATZ9	Glyma.06G240900	1720	1740	light response
GmPLATZ9	Glyma.06G240900	163	183	light response
GmPLATZ9	Glyma.06G240900	88	108	drought-inducibility
GmPLATZ9	Glyma.06G240900	678	698	drought-inducibility
GmPLATZ9	Glyma.06G240900	1747	1767	drought-inducibility
GmPLATZ9	Glyma.06G240900	1030	1050	abscisic acid response
GmPLATZ9	Glyma.06G240900	1265	1285	abscisic acid response
GmPLATZ9	Glyma.06G240900	1371	1391	abscisic acid response
GmPLATZ9	Glyma.06G240900	1373	1393	abscisic acid response
GmPLATZ9	Glyma.06G240900	1374	1394	abscisic acid response
GmPLATZ9	Glyma.06G240900	1154	1174	low-temperature responsiveness
GmPLATZ9	Glyma.06G240900	486	506	light response
GmPLATZ9	Glyma.06G240900	613	633	light response
GmPLATZ9	Glyma.06G240900	442	462	zein metabolism regulation
GmPLATZ9	Glyma.06G240900	995	1015	light response
GmPLATZ9	Glyma.06G240900	1265	1285	light response
GmPLATZ9	Glyma.06G240900	1373	1393	light response
GmPLATZ9	Glyma.06G240900	1588	1608	light response
GmPLATZ10	Glyma.07G172800	461	481	meristem expression
GmPLATZ10	Glyma.07G172801	1106	1126	light response
GmPLATZ10	Glyma.07G172802	375	395	defense and stress responsiveness
GmPLATZ10	Glyma.07G172803	1655	1675	defense and stress responsiveness
GmPLATZ10	Glyma.07G172804	1438	1458	light response
GmPLATZ10	Glyma.07G172805	1504	1524	light response
GmPLATZ10	Glyma.07G172806	1319	1339	light response
GmPLATZ10	Glyma.07G172807	343	363	light response
GmPLATZ10	Glyma.07G172808	587	607	light response
GmPLATZ10	Glyma.07G172809	838	858	light response
GmPLATZ10	Glyma.07G172810	1623	1643	light response
GmPLATZ10	Glyma.07G172811	1670	1690	light response
GmPLATZ10	Glyma.07G172812	1734	1754	light response
GmPLATZ10	Glyma.07G172813	1505	1525	light response
GmPLATZ10	Glyma.07G172814	-4	16	MYBHv1 binding site
GmPLATZ10	Glyma.07G172815	384	404	circadian control
GmPLATZ11	Glyma.08G048000	1854	1874	abscisic acid response
GmPLATZ11	Glyma.08G048000	1589	1609	light response
GmPLATZ11	Glyma.08G048000	926	946	auxin responsiveness
GmPLATZ11	Glyma.08G048000	758	778	zein metabolism regulation
GmPLATZ11	Glyma.08G048000	982	1002	light response
GmPLATZ11	Glyma.08G048000	1452	1472	light response
GmPLATZ11	Glyma.08G048000	1777	1797	light response
GmPLATZ11	Glyma.08G048000	1678	1698	light response
GmPLATZ11	Glyma.08G048000	1854	1874	light response
GmPLATZ11	Glyma.08G048000	49	69	light response
GmPLATZ11	Glyma.08G048000	766	786	salicylic acid response
GmPLATZ11	Glyma.08G048000	1149	1169	salicylic acid response
GmPLATZ11	Glyma.08G048000	1773	1793	low-temperature responsiveness
GmPLATZ11	Glyma.08G048000	1274	1294	light response
GmPLATZ11	Glyma.08G048000	994	1014	light response
GmPLATZ11	Glyma.08G048000	1256	1276	light response
GmPLATZ11	Glyma.08G048000	894	914	light response
GmPLATZ11	Glyma.08G048000	404	424	light response
GmPLATZ11	Glyma.08G048000	409	429	light response
GmPLATZ11	Glyma.08G048000	439	459	light response
GmPLATZ11	Glyma.08G048000	30	50	gibberellin response
GmPLATZ11	Glyma.08G048000	1341	1361	light response
GmPLATZ11	Glyma.08G048000	1506	1526	light response
GmPLATZ11	Glyma.08G048000	1905	1925	MYBHv1 binding site
GmPLATZ11	Glyma.08G048000	995	1015	light response
GmPLATZ11	Glyma.08G048000	1315	1335	light response
GmPLATZ11	Glyma.08G048000	1317	1337	light response
GmPLATZ12	Glyma.08G086900	911	931	light response
GmPLATZ12	Glyma.08G086900	300	320	light response
GmPLATZ12	Glyma.08G086900	393	413	light response
GmPLATZ12	Glyma.08G086900	966	986	light response
GmPLATZ12	Glyma.08G086900	1492	1512	light response
GmPLATZ12	Glyma.08G086900	1728	1748	light response
GmPLATZ12	Glyma.08G086900	1758	1778	light response
GmPLATZ12	Glyma.08G086900	1863	1883	light response
GmPLATZ12	Glyma.08G086900	1897	1917	light response
GmPLATZ12	Glyma.08G086900	487	507	light response
GmPLATZ12	Glyma.08G086900	1005	1025	light response
GmPLATZ12	Glyma.08G086900	913	933	light response
GmPLATZ12	Glyma.08G086900	641	661	light response
GmPLATZ12	Glyma.08G086900	1042	1062	light response
GmPLATZ12	Glyma.08G086900	1167	1187	light response
GmPLATZ12	Glyma.08G086900	1168	1188	light response
GmPLATZ12	Glyma.08G086900	1246	1266	light response
GmPLATZ12	Glyma.08G086900	283	303	drought-inducibility
GmPLATZ12	Glyma.08G086900	1070	1090	drought-inducibility
GmPLATZ12	Glyma.08G086900	227	247	defense and stress responsiveness
GmPLATZ12	Glyma.08G086900	443	463	zein metabolism regulation
GmPLATZ12	Glyma.08G086900	561	581	gibberellin response
GmPLATZ12	Glyma.08G086900	911	931	abscisic acid response
GmPLATZ12	Glyma.08G086900	913	933	abscisic acid response
GmPLATZ12	Glyma.08G086900	914	934	abscisic acid response
GmPLATZ12	Glyma.08G086900	1696	1716	auxin responsiveness
GmPLATZ12	Glyma.08G086900	912	932	light response
GmPLATZ12	Glyma.08G086900	913	933	light response
GmPLATZ12	Glyma.08G086900	693	713	light response
GmPLATZ13	Glyma.08G271350	1412	1432	light response
GmPLATZ13	Glyma.08G271350	161	181	drought-inducibility
GmPLATZ13	Glyma.08G271350	220	240	light response
GmPLATZ13	Glyma.08G271350	450	470	meristem expression
GmPLATZ13	Glyma.08G271350	5	25	light response
GmPLATZ13	Glyma.08G271350	683	703	light response
GmPLATZ13	Glyma.08G271350	1171	1191	light response
GmPLATZ13	Glyma.08G271350	1172	1192	light response
GmPLATZ13	Glyma.08G271350	1174	1194	light response
GmPLATZ13	Glyma.08G271350	1472	1492	light response
GmPLATZ13	Glyma.08G271350	298	318	light response
GmPLATZ13	Glyma.08G271350	430	450	light response
GmPLATZ13	Glyma.08G271350	721	741	light response
GmPLATZ13	Glyma.08G271350	728	748	light response
GmPLATZ13	Glyma.08G271350	836	856	light response
GmPLATZ13	Glyma.08G271350	1298	1318	light response
GmPLATZ13	Glyma.08G271350	1839	1859	light response
GmPLATZ13	Glyma.08G271350	5	25	abscisic acid response
GmPLATZ14	Glyma.09G052400	1216	1236	flavonoid biosynthetic genes regulation
GmPLATZ14	Glyma.09G052400	1118	1138	MeJA response
GmPLATZ14	Glyma.09G052400	1118	1138	auxin responsiveness
GmPLATZ14	Glyma.09G052400	156	176	light response
GmPLATZ14	Glyma.09G052400	1118	1138	MeJA response
GmPLATZ14	Glyma.09G052400	1512	1532	light response
GmPLATZ14	Glyma.09G052400	1909	1929	light response
GmPLATZ14	Glyma.09G052400	523	543	defense and stress responsiveness
GmPLATZ14	Glyma.09G052400	1309	1329	defense and stress responsiveness
GmPLATZ14	Glyma.09G052400	1101	1121	light response
GmPLATZ14	Glyma.09G052400	574	594	light response
GmPLATZ14	Glyma.09G052400	905	925	light response
GmPLATZ14	Glyma.09G052400	907	927	light response
GmPLATZ14	Glyma.09G052400	307	327	light response
GmPLATZ14	Glyma.09G052400	561	581	light response
GmPLATZ14	Glyma.09G052400	708	728	light response
GmPLATZ14	Glyma.09G052400	1231	1251	light response
GmPLATZ14	Glyma.09G052400	1744	1764	light response
GmPLATZ14	Glyma.09G052400	472	492	light response
GmPLATZ15	Glyma.09G093600	141	161	light response
GmPLATZ15	Glyma.09G093600	242	262	light response
GmPLATZ15	Glyma.09G093600	424	444	light response
GmPLATZ15	Glyma.09G093600	478	498	light response
GmPLATZ15	Glyma.09G093600	506	526	light response
GmPLATZ15	Glyma.09G093600	510	530	light response
GmPLATZ15	Glyma.09G093600	716	736	light response
GmPLATZ15	Glyma.09G093600	1432	1452	light response
GmPLATZ15	Glyma.09G093600	1688	1708	light response
GmPLATZ15	Glyma.09G093600	1888	1908	salicylic acid response
GmPLATZ15	Glyma.09G093600	211	231	light response
GmPLATZ15	Glyma.09G093600	486	506	light response
GmPLATZ15	Glyma.09G093600	1922	1942	light response
GmPLATZ15	Glyma.09G093600	20	40	light response
GmPLATZ15	Glyma.09G093600	651	671	endosperm expression
GmPLATZ15	Glyma.09G093600	925	945	light response
GmPLATZ16	Glyma.09G205300	351	371	light response
GmPLATZ16	Glyma.09G205300	891	911	light response
GmPLATZ16	Glyma.09G205300	1063	1083	light response
GmPLATZ16	Glyma.09G205300	1399	1419	light response
GmPLATZ16	Glyma.09G205300	1553	1573	light response
GmPLATZ16	Glyma.09G205300	1778	1798	light response
GmPLATZ16	Glyma.09G205300	149	169	light response
GmPLATZ16	Glyma.09G205300	1086	1106	light response
GmPLATZ16	Glyma.09G205300	1279	1299	light response
GmPLATZ16	Glyma.09G205300	406	426	gibberellin response
GmPLATZ16	Glyma.09G205300	-1	19	light response
GmPLATZ16	Glyma.09G205300	284	304	light response
GmPLATZ16	Glyma.09G205300	1084	1104	light response
GmPLATZ16	Glyma.09G205300	1943	1963	auxin responsiveness
GmPLATZ16	Glyma.09G205300	130	150	salicylic acid response
GmPLATZ16	Glyma.09G205300	443	463	light response
GmPLATZ16	Glyma.09G205300	776	796	light response
GmPLATZ16	Glyma.09G205300	1137	1157	light response
GmPLATZ16	Glyma.09G205300	409	429	light response
GmPLATZ17	Glyma.10G063200	1065	1085	light response
GmPLATZ17	Glyma.10G063200	961	981	light response
GmPLATZ17	Glyma.10G063200	1724	1744	light response
GmPLATZ17	Glyma.10G063200	808	828	meristem expression
GmPLATZ17	Glyma.10G063200	1822	1842	meristem expression
GmPLATZ17	Glyma.10G063200	1722	1742	light response
GmPLATZ17	Glyma.10G063200	714	734	MeJA response
GmPLATZ17	Glyma.10G063200	739	759	MeJA response
GmPLATZ17	Glyma.10G063200	1895	1915	MYBHv1 binding site
GmPLATZ17	Glyma.10G063200	213	233	light response
GmPLATZ17	Glyma.10G063200	1665	1685	zein metabolism regulation
GmPLATZ17	Glyma.10G063200	379	399	abscisic acid response
GmPLATZ17	Glyma.10G063200	962	982	abscisic acid response
GmPLATZ17	Glyma.10G063200	1724	1744	abscisic acid response
GmPLATZ17	Glyma.10G063200	1725	1745	abscisic acid response
GmPLATZ17	Glyma.10G063200	1704	1724	auxin responsiveness
GmPLATZ17	Glyma.10G063200	635	655	light response
GmPLATZ17	Glyma.10G063200	378	398	light response
GmPLATZ17	Glyma.10G063200	1719	1739	light response
GmPLATZ17	Glyma.10G063200	1722	1742	light response
GmPLATZ17	Glyma.10G063200	1724	1744	light response
GmPLATZ17	Glyma.10G063200	155	175	light response
GmPLATZ17	Glyma.10G063200	309	329	light response
GmPLATZ17	Glyma.10G063200	1383	1403	light response
GmPLATZ17	Glyma.10G063200	714	734	MeJA response
GmPLATZ17	Glyma.10G063200	739	759	MeJA response
GmPLATZ18	Glyma.11G008900	1847	1867	light response
GmPLATZ18	Glyma.11G008900	25	45	MeJA response
GmPLATZ18	Glyma.11G008900	575	595	light response
GmPLATZ18	Glyma.11G008900	1850	1870	abscisic acid response
GmPLATZ18	Glyma.11G008900	190	210	gibberellin response
GmPLATZ18	Glyma.11G008900	1263	1283	light response
GmPLATZ18	Glyma.11G008900	1303	1323	light response
GmPLATZ18	Glyma.11G008900	1311	1331	light response
GmPLATZ18	Glyma.11G008900	1704	1724	light response
GmPLATZ18	Glyma.11G008900	1836	1856	light response
GmPLATZ18	Glyma.11G008900	1616	1636	light response
GmPLATZ18	Glyma.11G008900	0	20	light response
GmPLATZ18	Glyma.11G008900	1223	1243	light response
GmPLATZ18	Glyma.11G008900	1707	1727	light response
GmPLATZ18	Glyma.11G008900	25	45	MeJA response
GmPLATZ18	Glyma.11G008900	1849	1869	light response
GmPLATZ19	Glyma.11G030900	7	27	light response
GmPLATZ19	Glyma.11G030900	1788	1808	gibberellin response
GmPLATZ19	Glyma.11G030900	1633	1653	salicylic acid response
GmPLATZ19	Glyma.11G030900	589	609	light response
GmPLATZ19	Glyma.11G030900	594	614	light response
GmPLATZ19	Glyma.11G030900	1422	1442	light response
GmPLATZ19	Glyma.11G030900	951	971	low-temperature responsiveness
GmPLATZ19	Glyma.11G030900	1866	1886	low-temperature responsiveness
GmPLATZ19	Glyma.11G030900	1449	1469	light response
GmPLATZ19	Glyma.11G030900	1450	1470	light response
GmPLATZ19	Glyma.11G030900	652	672	gibberellin response
GmPLATZ19	Glyma.11G030900	51	71	light response
GmPLATZ19	Glyma.11G030900	925	945	drought-inducibility
GmPLATZ20	Glyma.11G109100	963	983	abscisic acid response
GmPLATZ20	Glyma.11G109100	1052	1072	light response
GmPLATZ20	Glyma.11G109100	1349	1369	light response
GmPLATZ20	Glyma.11G109100	1419	1439	light response
GmPLATZ20	Glyma.11G109100	1420	1440	light response
GmPLATZ20	Glyma.11G109100	1562	1582	light response
GmPLATZ20	Glyma.11G109100	1106	1126	light response
GmPLATZ20	Glyma.11G109100	534	554	light response
GmPLATZ20	Glyma.11G109100	331	351	salicylic acid response
GmPLATZ20	Glyma.11G109100	1389	1409	salicylic acid response
GmPLATZ20	Glyma.11G109100	1239	1259	low-temperature responsiveness
GmPLATZ20	Glyma.11G109100	962	982	light response
GmPLATZ20	Glyma.11G109100	747	767	light response
GmPLATZ20	Glyma.11G109100	905	925	light response
GmPLATZ20	Glyma.11G109100	917	937	light response
GmPLATZ20	Glyma.11G109100	947	967	light response
GmPLATZ20	Glyma.11G109100	1568	1588	light response
GmPLATZ20	Glyma.11G109100	1972	1992	meristem expression
GmPLATZ20	Glyma.11G109100	1448	1468	light response
GmPLATZ20	Glyma.11G109100	1499	1519	light response
GmPLATZ20	Glyma.11G109100	126	146	MeJA response
GmPLATZ20	Glyma.11G109100	126	146	MeJA response
GmPLATZ20	Glyma.11G109100	1049	1069	light response
GmPLATZ20	Glyma.11G109100	1351	1371	light response
GmPLATZ21	Glyma.11G169264	1794	1814	light response
GmPLATZ21	Glyma.11G169264	1667	1687	light response
GmPLATZ21	Glyma.11G169264	351	371	light response
GmPLATZ21	Glyma.11G169264	45	65	abscisic acid response
GmPLATZ21	Glyma.11G169264	592	612	light response
GmPLATZ21	Glyma.11G169264	604	624	light response
GmPLATZ21	Glyma.11G169264	45	65	light response
GmPLATZ21	Glyma.11G169264	438	458	light response
GmPLATZ21	Glyma.11G169264	688	708	light response
GmPLATZ21	Glyma.11G169264	1345	1365	light response
GmPLATZ21	Glyma.11G169264	1412	1432	light response
GmPLATZ21	Glyma.11G169264	1520	1540	light response
GmPLATZ21	Glyma.11G169264	1565	1585	light response
GmPLATZ21	Glyma.11G169264	1593	1613	light response
GmPLATZ21	Glyma.11G169264	1633	1653	light response
GmPLATZ21	Glyma.11G169264	1714	1734	light response
GmPLATZ21	Glyma.11G169264	1787	1807	light response
GmPLATZ21	Glyma.11G169264	605	625	flavonoid biosynthetic genes regulation
GmPLATZ21	Glyma.11G169264	1494	1514	seed-specific regulation
GmPLATZ21	Glyma.11G169264	468	488	light response
GmPLATZ21	Glyma.11G169264	610	630	light response
GmPLATZ21	Glyma.11G169264	1100	1120	light response
GmPLATZ21	Glyma.11G169264	1601	1621	salicylic acid response
GmPLATZ21	Glyma.11G169264	264	284	defense and stress responsiveness
GmPLATZ21	Glyma.11G169264	291	311	defense and stress responsiveness
GmPLATZ21	Glyma.11G169264	1648	1668	defense and stress responsiveness
GmPLATZ21	Glyma.11G169264	1178	1198	zein metabolism regulation
GmPLATZ22	Glyma.12G016300	1362	1382	light response
GmPLATZ22	Glyma.12G016300	217	237	light response
GmPLATZ22	Glyma.12G016300	910	930	gibberellin response
GmPLATZ22	Glyma.12G016300	889	909	light response
GmPLATZ22	Glyma.12G016300	1367	1387	salicylic acid response
GmPLATZ22	Glyma.12G016300	1015	1035	light response
GmPLATZ22	Glyma.12G016300	643	663	light response
GmPLATZ22	Glyma.12G016300	447	467	MeJA response
GmPLATZ22	Glyma.12G016300	718	738	light response
GmPLATZ22	Glyma.12G016300	872	892	light response
GmPLATZ22	Glyma.12G016300	1069	1089	light response
GmPLATZ22	Glyma.12G016300	1429	1449	light response
GmPLATZ22	Glyma.12G016300	1781	1801	light response
GmPLATZ22	Glyma.12G016300	1812	1832	light response
GmPLATZ22	Glyma.12G016300	531	551	light response
GmPLATZ22	Glyma.12G016300	447	467	MeJA response
GmPLATZ22	Glyma.12G016300	321	341	light response
GmPLATZ22	Glyma.12G016300	1014	1034	light response
GmPLATZ22	Glyma.12G016300	1015	1035	light response
GmPLATZ22	Glyma.12G016300	1015	1035	abscisic acid response
GmPLATZ22	Glyma.12G016300	1016	1036	abscisic acid response
GmPLATZ23	Glyma.12G083000	372	392	light response
GmPLATZ23	Glyma.12G083000	719	739	light response
GmPLATZ23	Glyma.12G083000	1370	1390	light response
GmPLATZ23	Glyma.12G083000	1371	1391	light response
GmPLATZ23	Glyma.12G083000	459	479	gibberellin response
GmPLATZ23	Glyma.12G083000	400	420	light response
GmPLATZ23	Glyma.12G083000	1249	1269	light response
GmPLATZ23	Glyma.12G083000	213	233	flavonoid biosynthetic genes regulation
GmPLATZ23	Glyma.12G083000	1415	1435	light response
GmPLATZ23	Glyma.12G083000	1455	1475	light response
GmPLATZ23	Glyma.12G083000	481	501	MeJA response
GmPLATZ23	Glyma.12G083000	1341	1361	MeJA response
GmPLATZ23	Glyma.12G083000	298	318	defense and stress responsiveness
GmPLATZ23	Glyma.12G083000	536	556	defense and stress responsiveness
GmPLATZ23	Glyma.12G083000	1887	1907	light response
GmPLATZ23	Glyma.12G083000	836	856	light response
GmPLATZ23	Glyma.12G083000	887	907	light response
GmPLATZ23	Glyma.12G083000	1944	1964	MYBHv1 binding site
GmPLATZ23	Glyma.12G083000	75	95	light response
GmPLATZ23	Glyma.12G083000	147	167	zein metabolism regulation
GmPLATZ23	Glyma.12G083000	481	501	MeJA response
GmPLATZ23	Glyma.12G083000	1341	1361	MeJA response
GmPLATZ23	Glyma.12G083000	540	560	light response
GmPLATZ23	Glyma.12G083000	1586	1606	light response
GmPLATZ23	Glyma.12G083000	259	279	low-temperature responsiveness
GmPLATZ23	Glyma.12G083000	836	856	abscisic acid response
GmPLATZ23	Glyma.12G083000	887	907	abscisic acid response
GmPLATZ24	Glyma.13G147800	1482	1502	defense and stress responsiveness
GmPLATZ24	Glyma.13G147800	1693	1713	light response
GmPLATZ24	Glyma.13G147800	746	766	light response
GmPLATZ24	Glyma.13G147800	1162	1182	light response
GmPLATZ24	Glyma.13G147800	809	829	light response
GmPLATZ24	Glyma.13G147800	1879	1899	MYBHv1 binding site
GmPLATZ24	Glyma.13G147800	1252	1272	light response
GmPLATZ24	Glyma.13G147800	1675	1695	auxin responsiveness
GmPLATZ24	Glyma.13G147800	142	162	meristem expression
GmPLATZ24	Glyma.13G147800	645	665	meristem expression
GmPLATZ24	Glyma.13G147800	1806	1826	meristem expression
GmPLATZ24	Glyma.13G147800	549	569	MeJA response
GmPLATZ24	Glyma.13G147800	573	593	MeJA response
GmPLATZ24	Glyma.13G147800	1955	1975	gibberellin response
GmPLATZ24	Glyma.13G147800	1637	1657	zein metabolism regulation
GmPLATZ24	Glyma.13G147800	1693	1713	light response
GmPLATZ24	Glyma.13G147800	1695	1715	light response
GmPLATZ24	Glyma.13G147800	228	248	light response
GmPLATZ24	Glyma.13G147800	347	367	light response
GmPLATZ24	Glyma.13G147800	1421	1441	light response
GmPLATZ24	Glyma.13G147800	1422	1442	light response
GmPLATZ24	Glyma.13G147800	802	822	light response
GmPLATZ24	Glyma.13G147800	1695	1715	light response
GmPLATZ24	Glyma.13G147800	549	569	MeJA response
GmPLATZ24	Glyma.13G147800	573	593	MeJA response
GmPLATZ24	Glyma.13G147800	1060	1080	light response
GmPLATZ24	Glyma.13G147800	1076	1096	light response
GmPLATZ24	Glyma.13G147800	803	823	abscisic acid response
GmPLATZ24	Glyma.13G147800	1695	1715	abscisic acid response
GmPLATZ24	Glyma.13G147800	1696	1716	abscisic acid response
GmPLATZ25	Glyma.13G164800	661	681	light response
GmPLATZ25	Glyma.13G164800	808	828	light response
GmPLATZ25	Glyma.13G164800	941	961	light response
GmPLATZ25	Glyma.13G164800	1356	1376	light response
GmPLATZ25	Glyma.13G164800	1594	1614	light response
GmPLATZ25	Glyma.13G164800	1349	1369	MeJA response
GmPLATZ25	Glyma.13G164800	1125	1145	light response
GmPLATZ25	Glyma.13G164800	1204	1224	light response
GmPLATZ25	Glyma.13G164800	1570	1590	endosperm expression
GmPLATZ25	Glyma.13G164800	432	452	light response
GmPLATZ25	Glyma.13G164800	1062	1082	light response
GmPLATZ25	Glyma.13G164800	159	179	light response
GmPLATZ25	Glyma.13G164800	352	372	light response
GmPLATZ25	Glyma.13G164800	1349	1369	MeJA response
GmPLATZ25	Glyma.13G164800	1543	1563	drought-inducibility
GmPLATZ25	Glyma.13G164800	1938	1958	wound-responsive element
GmPLATZ25	Glyma.13G164800	617	637	meristem expression
GmPLATZ25	Glyma.13G164800	1868	1888	meristem expression
GmPLATZ25	Glyma.13G164800	1974	1994	meristem expression
GmPLATZ25	Glyma.13G164800	1469	1489	gibberellin response
GmPLATZ26	Glyma.15G158600	908	928	defense and stress responsiveness
GmPLATZ26	Glyma.15G158600	441	461	light response
GmPLATZ26	Glyma.15G158600	249	269	light response
GmPLATZ26	Glyma.15G158600	1082	1102	endosperm expression
GmPLATZ26	Glyma.15G158600	880	900	light response
GmPLATZ26	Glyma.15G158600	1344	1364	light response
GmPLATZ26	Glyma.15G158600	1345	1365	light response
GmPLATZ26	Glyma.15G158600	250	270	abscisic acid response
GmPLATZ26	Glyma.15G158600	441	461	abscisic acid response
GmPLATZ26	Glyma.15G158600	235	255	light response
GmPLATZ26	Glyma.15G158600	267	287	light response
GmPLATZ26	Glyma.15G158600	557	577	light response
GmPLATZ26	Glyma.15G158600	561	581	light response
GmPLATZ26	Glyma.15G158600	1291	1311	light response
GmPLATZ26	Glyma.15G158600	1205	1225	low-temperature responsiveness
GmPLATZ27	Glyma.15G200100	114	134	defense and stress responsiveness
GmPLATZ27	Glyma.15G200100	912	932	endosperm expression
GmPLATZ27	Glyma.15G200100	821	841	drought-inducibility
GmPLATZ27	Glyma.15G200100	399	419	light response
GmPLATZ27	Glyma.15G200100	1331	1351	light response
GmPLATZ27	Glyma.15G200100	1331	1351	abscisic acid response
GmPLATZ27	Glyma.15G200100	438	458	light response
GmPLATZ27	Glyma.15G200100	1027	1047	light response
GmPLATZ27	Glyma.15G200100	1847	1867	salicylic acid response
GmPLATZ27	Glyma.15G200100	83	103	light response
GmPLATZ27	Glyma.15G200100	435	455	light response
GmPLATZ27	Glyma.15G200100	1925	1945	light response
GmPLATZ27	Glyma.15G200100	1084	1104	light response
GmPLATZ27	Glyma.15G200100	606	626	light response
GmPLATZ27	Glyma.15G200100	790	810	light response
GmPLATZ27	Glyma.15G200100	897	917	light response
GmPLATZ27	Glyma.15G200100	1501	1521	light response
GmPLATZ27	Glyma.15G200100	1218	1238	light response
GmPLATZ27	Glyma.15G200100	506	526	light response
GmPLATZ27	Glyma.15G200100	826	846	light response
GmPLATZ27	Glyma.15G200100	1974	1994	light response
GmPLATZ28	Glyma.17G106300	1612	1632	seed-specific regulation
GmPLATZ28	Glyma.17G106300	733	753	light response
GmPLATZ28	Glyma.17G106300	57	77	light response
GmPLATZ28	Glyma.17G106300	999	1019	light response
GmPLATZ28	Glyma.17G106300	1352	1372	gibberellin response
GmPLATZ28	Glyma.17G106300	8	28	meristem expression
GmPLATZ28	Glyma.17G106300	710	730	meristem expression
GmPLATZ28	Glyma.17G106300	1789	1809	meristem expression
GmPLATZ28	Glyma.17G106300	1902	1922	meristem expression
GmPLATZ28	Glyma.17G106300	905	925	auxin responsiveness
GmPLATZ28	Glyma.17G106300	1712	1732	MeJA response
GmPLATZ28	Glyma.17G106300	1241	1261	light response
GmPLATZ28	Glyma.17G106300	1492	1512	light response
GmPLATZ28	Glyma.17G106300	1712	1732	MeJA response
GmPLATZ28	Glyma.17G106300	655	675	light response
GmPLATZ28	Glyma.17G106300	847	867	light response
GmPLATZ28	Glyma.17G106300	1425	1445	drought-inducibility
GmPLATZ28	Glyma.17G106300	526	546	light response
GmPLATZ29	Glyma.19G188200	1687	1707	abscisic acid response
GmPLATZ29	Glyma.19G188200	1688	1708	abscisic acid response
GmPLATZ29	Glyma.19G188200	578	598	light response
GmPLATZ29	Glyma.19G188200	652	672	light response
GmPLATZ29	Glyma.19G188200	891	911	light response
GmPLATZ29	Glyma.19G188200	1109	1129	light response
GmPLATZ29	Glyma.19G188200	1917	1937	light response
GmPLATZ29	Glyma.19G188200	1684	1704	light response
GmPLATZ29	Glyma.19G188200	1687	1707	light response
GmPLATZ29	Glyma.19G188200	1685	1705	light response
GmPLATZ29	Glyma.19G188200	427	447	light response
GmPLATZ29	Glyma.19G188200	871	891	light response
GmPLATZ29	Glyma.19G188200	1107	1127	light response
GmPLATZ29	Glyma.19G188200	1581	1601	light response
GmPLATZ29	Glyma.19G188200	1582	1602	light response
GmPLATZ29	Glyma.19G188200	1246	1266	light response
GmPLATZ29	Glyma.19G188200	1682	1702	light response
GmPLATZ29	Glyma.19G188200	1684	1704	light response
GmPLATZ29	Glyma.19G188200	1685	1705	light response
GmPLATZ29	Glyma.19G188200	1687	1707	light response
GmPLATZ29	Glyma.19G188200	1883	1903	MYBHv1 binding site
GmPLATZ29	Glyma.19G188200	700	720	light response
GmPLATZ29	Glyma.19G188200	1958	1978	light response
GmPLATZ29	Glyma.19G188200	970	990	light response
GmPLATZ29	Glyma.19G188200	1006	1026	light response
GmPLATZ29	Glyma.19G188200	1459	1479	light response

## Sheet: Table S8
Table S8 Expression profiles of GmPLATZ genes in multiple tissues throughout various developmental stages
Gene Name	Gene ID	Root	Flower	Pod	Shoot	Leaves	Seed	Cotyledon
PLATZ1	Glyma.01G017700	113.546	41.1834	27.2607	56.0796	43.1073	60.3669	57.5476
PLATZ2	Glyma.01G078600	0.684445	1.86413	0.325459	1.25623	0.912641	0.631715	0.901915
PLATZ3	Glyma.01G096000	78.0522	32.8061	38.8441	34.0416	35.6491	222.253	89.9923
PLATZ4	Glyma.01G234000	7.91801	7.30873	8.64866	10.6206	6.60688	4.08654	4.22905
PLATZ5	Glyma.02G243100	0	0.0102846	0.331422	0.00727819	0.0118813	0.305946	0.0355214
PLATZ6	Glyma.03G188000	0.980291	1.94595	1.92307	2.24404	2.06989	0.253833	0.175984
PLATZ7	Glyma.05G132300	0	0.386891	0.0599136	0.206789	0.0696533	0.251945	0.778603
PLATZ8	Glyma.05G241000	8.52804	9.81079	6.5368	7.4289	5.94615	4.73834	4.28669
PLATZ9	Glyma.06G240900	0.775627	0.684663	0.14857	0.407421	0.42064	0.250095	0.084492
PLATZ10	Glyma.07G172800	3.46865	1.09095	0.883139	1.25535	0.807009	1.03201	1.14229
PLATZ11	Glyma.08G048000	9.45993	6.35888	5.71343	6.49548	5.10464	3.43017	4.80877
PLATZ12	Glyma.08G086900	0.0150243	0.854134	0.669664	0.953751	0.256241	1.28299	5.09244
PLATZ14	Glyma.09G052400	0.256188	1.66376	0.443069	1.21053	0.27397	0.928972	1.09821
PLATZ15	Glyma.09G093600	7.18962	0.011331	0	0.0320244	0.0440529	0.0965588	0.0245085
PLATZ16	Glyma.09G205300	176.535	55.056	35.8439	70.6587	64.7313	58.8974	87.9887
PLATZ17	Glyma.10G063200	7.40359	3.35356	1.42236	2.01503	1.42343	1.74466	1.89535
PLATZ18	Glyma.11G008900	16.2298	7.10819	4.35167	15.0998	8.38948	1.20244	3.29418
PLATZ19	Glyma.11G030900	4.87146	1.27307	2.00021	2.27902	1.75405	0.434418	1.21106
PLATZ20	Glyma.11G109100	35.4422	26.2864	29.7062	42.3924	22.9709	27.7087	24.8643
PLATZ21	Glyma.11G169264	1.06694	1.60209	0.705446	0.335967	0.203938	1.29895	1.35919
PLATZ22	Glyma.12G016300	10.6583	11.9227	12.0325	23.6533	13.0872	3.45539	6.30857
PLATZ23	Glyma.12G083000	4.14791	1.64093	0.744501	1.10889	0.43324	0.0887795	0.151516
PLATZ24	Glyma.13G147800	2.6287	1.27192	0.905224	1.76269	1.23688	2.12046	1.45388
PLATZ25	Glyma.13G164800	2.48061	2.19656	0.0279424	0.0977744	0.0271255	0.493214	0.079514
PLATZ26	Glyma.15G158600	0.46994	0.0465447	0.566138	0.523996	0.118222	0.677557	0.708632
PLATZ27	Glyma.15G200100	5.39423	1.51918	0.0540933	0.290625	0.331448	0.370347	0.241587
PLATZ28	Glyma.17G106300	7.185	0.167568	0.31364	0.237545	0.0847041	1.23383	0.270401
PLATZ29	Glyma.19G188200	0.744904	0.204196	4.44171	0.904369	0.591628	60.3669	0.109375

## Sheet: Table S9
Table S9 Primers used in this study for RT-qPCR
Primer	Sequence 5'-3'
PLATZ1-qPCR-F	TGTGAAGTCTGCGAGCGTAG
PLATZ1-qPCR-R	GCCATTGACTGCTTCTTCCT
PLATZ8-qPCR-F	GAATGTGTTCTGCGTGGACTG
PLATZ8-qPCR-R	GGCGGAAGACATCCTGGTA
PLATZ9-qPCR-F	TCCCAAAGGAAGGAAGTAGA
PLATZ9-qPCR-R	TACTTCTGTAGCTCGGCATG
PLATZ10-qPCR-F	AGGATTCCAGAGGAGGGTGT
PLATZ10-qPCR-R	CATGTTTTCTGAGGGTTGGC
PLATZ11-qPCR-F	TAACACACCTCCGACACTACTT
PLATZ11-qPCR-R	GATAGAATTAGATATGGGGCG
PLATZ15-qPCR-F	ATATAATAACCCTTCCCCCAT
PLATZ15-qPCR-R	TGGAGAATCACAAGATAAAGAAA
PLATZ16-qPCR-F	TGTGCGGATAAGAACGACC
PLATZ16-qPCR-R	GGACTTGGAAGCGGTACATAG
PLATZ17-qPCR-F	AACACAAGGATCACCAAGTCA
PLATZ17-qPCR-R	AGAAACAAAACTCTGGCACTG
PLATZ18-qPCR-F	ACAAAATCCAGAGCTTCACAC
PLATZ18-qPCR-R	TAAGTCACCTAAACCCATAAAAC
PLATZ19-qPCR-F	TGTGACCGTAACCTCCAAGAC
PLATZ19-qPCR-R	TGGTTCTCGCTGCTTCTTTC
PLATZ24-qPCR-F	GGCGAATCTGGTCAGTAGTAT
PLATZ24-qPCR-R	GGAACTTTCCTATATACCCCTT
PLATZ25-qPCR-F	CTCACTGCTTGCCATCTCA
PLATZ25-qPCR-R	GGCTCTTGGAGACTTCTATCA
PLATZ27-qPCR-F	GCCATCACATCGCTTTCATA
PLATZ27-qPCR-R	TCTTGATGAACACCACCTTAGC
PLATZ28-qPCR-F	GTCCTCACTGCTTGCCATCT
PLATZ28-qPCR-R	TTGATGGTATAGGCCTGAACG
Cons4-F	GATCAGCAATTATGCACAACG
Cons4-R	CCGCCACCATTCAGATTATGT
